# Supplementary material for: Effects of capecitabine treatment on the uptake of thymidine analogs using exploratory PET imaging agents: 18F-FAU, 18F-FMAU, and 18F-FLT
Source: Cancer Imaging. 2016 Oct 17;16:34. doi: 10.1186/s40644-016-0092-2 (PMC5067904; doi:10.1186/s40644-016-0092-2)
Supplement: Additional file 1: Table S1. — Additional Patient Information. (XLSX 10 kb) [file 40644_2016_92_MOESM1_ESM.xlsx]

## Sheet: Sheet1
Additional file 1: Table S1: Additional Patient Information
Patient No.	Diagnosis & stage at time of study	Therapy Received After Scan 2	Capecitabine Treatment Duration	Reason for Capecitabine Discontinuation
1	Stage IV breast cancer (ER-/PR-/HER2+) with metastasis to bone and soft tissue	Capecitabine and Lapatinib	9 Months	Progressive disease
2	Stage IV breast cancer (ER-/PR-/HER2+) metastasis to left neck and mediastinal lymph nodes	Capecitabine	12 Months	Progressive disease
3	Stage IV esophageal cancer metastasis to mediastinal lymph nodes	Capecitabine/Radiation to mediastinum	2 Months	Progressive disease outside mediastinum
4	Stage IV colon cancer, metastasis to retroperitoneum and mesentery	Capecitabine/Oxaliplatin and Bevacizumab; partial resection; Radiation/Capecitabine	8 Months	After radiation, cancer stable for 17 months then progressive disease
5	Stage IV rectal cancer metastasis to lung and liver	Capecitabine/Oxaliplatin	2 Months	Poor treatment tolerance
6	Stage IV breast cancer (ER+/PR+/HER2-) metastasis to lung, and chest wall	Capecitabine	2 Months	Died due to retroperitoneal bleeding
7	Stage IV breast cancer metastasis to lung, lymph nodes and brain	Capecitabine and Lapatinib	4 months	Progressive disease
8	Stage IV breast cancer (ER-/PR-/HER2+) metastasis to lung and brain	Capecitabine and Lapatinib	2 months	Progressive disease
9	Stage IV breast cancer (ER+/PR+/HER2-) metastasis to bone, spine, lymph nodes and brain	Capecitabine	2 months	Progressive disease
10	Stage IV breast cancer (ER+/PR+/HER2-) metastasis to brain, bone, liver, lungs, lymph nodes, malignant pleural effusion	Capecitabine	5 months	Progressive disease
11	Stage IV breast cancer (ER+/PR+/HER2-) metastasis to bone	Capecitabine	2 months	Progressive disease
12	Stage IV colon cancer and extending to the sacrum, pelvic side wall and metastasis to lung	Capecitabine/Oxaliplatin and Bevacizumab; Radiation/Capecitabine; Cryoablation of Lung Metastasis	9 months	Disease remission for >2 years
13	Stage IV poorly differentiated adenocarcinoma of the body of the stomach metastasis to lung, and peritoneum	Capecitabine	2 months	Progressive disease
14	Stage III rectal adenocarcinoma-neoadjuvant therapy	Capecitabine/Radiation; Surgery; Capecitabine/Oxaliplatin	6 weeks	End of neoadjuvant radiation treatment
15	Stage IV adenocarcinoma of the gastroesophageal junction with metastasis to the liver	Capecitabine/Oxaliplatin and Trastuzumab	1 month	Patient switched to 5-FU/Oxalipaltin
