# Supplementary material for: Effects of capecitabine treatment on the uptake of thymidine analogs using exploratory PET imaging agents: 18F-FAU, 18F-FMAU, and 18F-FLT
Source: Cancer Imaging. 2016 Oct 17;16:34. doi: 10.1186/s40644-016-0092-2 (PMC5067904; doi:10.1186/s40644-016-0092-2)
Supplement: Additional file 2: Table S2. — Patient Image Data. (XLSX 19 kb) [file 40644_2016_92_MOESM2_ESM.xlsx]

## Sheet: Cape Summary
Patient Data					SUV			Kinetics	Percent Difference Between Scans
Patient	Tracer	Scan	Weight (kg)	Dose (MBq)	Mean SUV	Min SUV	Max SUV	Flux (cc/min)	Mean SUV	Min. SUV	Max. SUV	Flux (cc/min)
1	FLT	Baseline	122.3	355.94	1.97	0.69	2.92	0.0271	-19.797	-2.89855	-7.53425	-22.1402
		Post Cape	122.3	375.18	1.58	0.67	2.7	0.0211
2	FLT	Baseline	46	373.7	1.96	1.71	2.2	0.0314	19.3878	9.94152	26.3636	67.5159
		Post Cape	46	381.1	2.34	1.88	2.78	0.0526
3	FLT	Baseline	80.6	377.4	4.7	3.04	5.78	0.0217	172.34	218.092	145.675	266.82
		Post Cape	80.6	370	12.8	9.67	14.2	0.0796
4	FLT	Baseline	139.5	373.7	2.27	1.17	3.31	0.0187	89.8678	205.983	58.6103	482.888
		Post Cape	139	388.5	4.31	3.58	5.25	0.109
5	FLT	Baseline	74	381.1	1.34	0.8	1.71	0.0267	-25.3731	-21.25	-21.0526	-20.2247
		Post Cape	74	347.06	1	0.63	1.35	0.0213
Patient	Tracer	Scan	Weight (kg)	Dose (MBq)	Mean SUV	Min SUV	Max SUV	Tumor Retention Ratio (TRR)	Mean SUV	Min. SUV	Max. SUV	TRR
6	FMAU	Baseline	136.4	381.1	4.64	3.21	6	3.01	9.05172	-1.55763	11.6667	15.2824
		Post Cape	136	377.4	5.06	3.16	6.7	3.47
7	FMAU	Baseline	84	366.3	3.76	2.41	4.75	3.56	23.1383	54.3568	15.3684	9.55056
		Post Cape	84	329.67	4.63	3.72	5.48	3.9
8	FMAU	Baseline	95.5	352.61	1.97	1.12	2.68	2.18	7.1066	40.1786	2.61194	25.6881
		Post Cape	95.5	388.13	2.11	1.57	2.75	2.74
9	FMAU	Baseline	86.6	270.84	2.58	1.48	3.58	2.03464	-24.4186	-28.3784	-14.8045	-18.93
		Post Cape	86.6	191.29	1.95	1.06	3.05	1.64948
10	FMAU	Baseline	98.3	370	2.14	1.64	2.59	1.22	-14.0187	-13.4146	-10.8108	-21.3115
		Post Cape	98.3	366.67	1.84	1.42	2.31	0.96
Patient	Tracer	Scan	Weight (kg)	Dose (MBq)	Mean SUV	Min SUV	Max SUV	Flux (cc/min)	Mean SUV	Min. SUV	Max. SUV	Flux (cc/min)
11	FAU	Baseline	97	395.9	1.03	0.6	1.34	No Dynamic Images	2.91262	-13.3333	1.49254	N/A
		Post Cape	97	370	1.06	0.52	1.36	Kinetics can't be determined
12	FAU	Baseline	75.5	354.83	1.05	0.62	1.42	0.0032	-17.1429	-1.6129	-19.7183	-40.625
		Post Cape	75.5	346.32	0.87	0.61	1.14	0.0019
13	FAU	Baseline	83.6	350.76	2.57	1.76	3.33	0.0058	-16.3424	-11.9318	-23.7237	-5.17241
		Post Cape	83.6	361.86	2.15	1.55	2.54	0.0055
14	FAU	Baseline	78	362.6	1.82	1.62	2.04	0.0108	19.2308	-12.3457	26.9608	46.2963
		Post Cape	78	210.9	2.17	1.42	2.59	0.0158
15	FAU	Baseline	94.3	377.4	3.47	2.78	4.07	0.0039	-40.3458	-32.0144	-44.4717	-25.641
		Post Cape	94.3	326.71	2.07	1.89	2.26	0.0029
